# Supplementary material for: Mutational Diversity in the Quinolone Resistance-Determining Regions of Type-II Topoisomerases of Salmonella Serovars
Source: Antibiotics (Basel). 2021 Nov 26;10(12):1455. doi: 10.3390/antibiotics10121455 (PMC8698434; doi:10.3390/antibiotics10121455)
Supplement: Supplementary file 1 [file antibiotics-10-01455-s001.zip]

Archive with 2 entries (2 files):
- Supplementary figures_QRDR review.pdf
- Supplementary tables.pdf
